# Supplementary material for: A Multicenter Retrospective Review of Prone Position Ventilation (PPV) in Treatment of Severe Human H7N9 Avian Flu
Source: PLoS One. 2015 Aug 28;10(8):e0136520. doi: 10.1371/journal.pone.0136520 (PMC4552847; doi:10.1371/journal.pone.0136520)
Supplement: S1 Table — (XLS) [file pone.0136520.s001.xls]

## Sheet: Figure
patient name	admission number	hospital	sex	age	PPV time	OI-2	OI2	OI7	OI11	OI+2	PaCO2-2	PaCO2 2	PaCO2 7	PaCO2 11	PaCO2 +2	MAP-2	MAP1	MAP2	MAP3	MAP4	MAP5	MAP+2	UO-2	UO1	UO2	UO3	UO4	UO5	UO6	UO+2
LLQ	75703	1	2	59	1	31.2	58.1	56.2	59.1	27.8	54.2	47.5	46.5	54.3	46.7	90.3333	92.3333	86	88	89.3333	89.6667	88	35	20	20	10	0	5	0	0
LLQ	75703	1	2	59	2	45		57.1	76.7	46	41	44.1	44.1	36.8	35.8	90.6667	99.3333	93.3333	102	104.667	110	107	5	5	5	9	7	20	10	0
LLQ	75703	1	2	59	3	33.9		68.6	73.3	58.7	46	46.9	46.9	56	63.1	39	85	81.6667	85	97.6667	87	84	0	0	0	3	3	0	6	0
LLQ	75703	1	2	59	4	58.7	86.7	63.6		63.2	63.1	54.4	46.7	63.5	51.7	98	81.6667	84.3333	80.6667	82	111.667	97	0	0	0	5	0	0	0	0
LLQ	75703	1	2	59	5	63.2		78.2		49.6						74.3333	90	82.6667	87.6667	92	83.3333	84	0	0	0	0	0	0	0	3
LLQ	75703	1	2	59	6	45.1		65.8		49.7	51.8	41.3	40.7	49.4	49.4	88.3333	87.6667	95.6667	97.3333	103.333	96.6667	81	0	50	0	0	0	0	0	0
LLQ	75703	1	2	59	7	49.7	49.7	62.9		69.2	49.4	49.7	45.5	44.6	51.8	76	87.6667	79.6667	89.3333	89.3333	76.6667	96	0	5	0	5	0	0	0	0
LLQ	75703	1	2	59	8	69.2	71.7		123	51						102	103.333	106	109.667	120	101.333	82	0	0	5	5	0	0	0	3
LLQ	75703	1	2	59	9	51	51	68.2		71.1	54	58	63.8	48.2	58.2	90	81.3333	83.3333	81.6667	83.6667	86.6667	82	8	0	5	5	0	0	0	0
LLQ	75703	1	2	59	10	71.1	58	71.1		116	58.2	54	51.8	62.7	49.2	77	88.3333	92	92.6667	101.667	101.333	86	0	0	0	0	0	0	0	0
LLQ	75703	1	2	59	11	116	72.9	103.3		86	49.2	48.1	54.4	59.3	59.3	85.3333	96.6667	104	112.667	116.333	110.333	97	0	0	0	8	0	0	0	0
LLQ	75703	1	2	59	12	86	86			71.1	59.3	49.3	53.8	49.7	49.2	73.3333	87.3333	98.6667	110.667	93.3333	103.667	83	5	0	0	0	0	0	0	0
LLQ	75703	1	2	59	13	71.1	50.9		103.9	73.5						87	96	94	100	107.333	103.333	94	0	0	0	0	0	0	5	0
LLQ	75703	1	2	59	14	100.6				59.5						73.3333	98	102.667	88.3333	95	98.6667	80	0	5	0	0	0	0	0	0
LLQ	75703	1	2	59	15	59.5	88.9			143.5						83.3333	85	80	80	73.3333	66.3333	81	0	0	0	5	5	0	0	0
LLQ	75703	1	2	59	16	101.4	119			132.5						92	85.3333	86.6667	90	88.3333	86.6667	81	0	0	0	0	0	0	0	0
LLQ	75703	1	2	59	17	131.3	107			84.7						64.6667	63.3333	63	64.3333	68.3333	66	80	0	0	0	0	0	0	0	0
LLQ	75703	1	2	59	18	77.7	85.4		94.6	102						85.3333	88.3333	93.6667	90.6667	90.3333	90	96	0	0	5	0	0	0	0	0
LLQ	75703	1	2	59	19	128.2	67.3	57.7		78.5	51	46.4	46.5	48.5	48.5	100	102.667	102.667	108	105	104.333	108	0	0	0	0	0	5	0	0
LXA	154318	2	1	70	1	65.2632	82.5	75	71.25	104	107	55	47	48	65	86	72.3333	68	79.3333	84.3333	71	78	0	0	0	0	0	0	0	0
LXA	154318	2	1	70	2	104	109.231		95.3846	61	65	62	69	88	95	70.6667	79.6667	74	72.3333	69	71.3333	62	0	0	0	0	0	0	0	0
LXA	154318	2	1	70	3	61	70			70						71.3333	72	63.6667	63.6667	73	63.3333	70	0	0	0	0	0	0	0	0
YJY	153008	2	2	65	1	58.0833	93			93						79.6667	81.6667	84.3333	79.3333	70.3333	79.3333	73	70	150	100	140	120	35	50	50
YJY	153008	2	2	65	2											73.3333	92.6667	83	82.6667			91								80
YJY	153008	2	2	65	3											90.6667	81.6667	83.6667	91.6667	85	87.6667	76	80	140	30	90	90	90	40	70
YJY	153008	2	2	65	4	75	146			146						106.667	105.333	113	98	97.6667	94.6667	91	60	80	80	80	100	100	40	95
ZZM	153667	2	1	58	1	88	79	79		79						114.333	65.6667	65.6667	77.6667	71.3333	70.3333	81	160	25	20	15	10	20	15	22
XZQ	1529315	3	1	48	1	59.4	67			67.1						99.3333	90.3333	81.3333	92.6667	87.6667	89	115	180	100	90	100	70	80	90	100
XZQ	1529315	3	1	48	2	58	62			61.5						91	90.3333	96.6667	99.3333	99.3333	102	104								100
XZQ	1529315	3	1	48	3	62				75.6						83.3333	87.3333	87.3333	83.3333	88.3333		75								80
ZTX	384654	4	2	66	1	95	140		156	150						76	84	98	89	94	84	80	90	15	30	70	15	25	100	35
ZTX	384654	4	2	66	2	135	208			181						80	90	81	93	86	72	84	250	220	150	50	50	70	55	50
ZTX	384654	4	2	66	3	181	157		388	222	41.9	40.2	40.2	41.6	40.3	96	95	83	89	92	87	72	270	60	20	40	50	65	40	240
ZTX	384654	4	2	66	4	157	190	253		232						88	108	102	95	85	105	99	30	60	280	60	60	70	50	25
ZTX	384654	4	2	66	5	179.4	244		243	258						87	62	89	60	76	86	66	140	45	40	90	40	80	80	60
																								mean

## Sheet: pre-PPV、post-PPV、post-SPV
patient name	admission number	hospital	sex	age	PPV time	PEEP-2	PEEPpp	PEEP+2	RRprep	RRpp	RR+2	VTprep	VTpp	VT+2	MVprep	MVpp	MV+2	PIPprep	PIPpp	PIP+2	OIprep	OIpp	OI+2	Crs-prep	Crs-pp	Crs+2	PaCO2-prep	PaCO2-pp	PaCO2 +2	PH-prep	PHpp	PH+2	HR-prep	HRpp	HR+2	MAP-prep	MAPpp	MAP+2	NE-prep	NEpp	NE+2	CI-prep	CI-pp	CI+2	LAC-prep	LAC-pp	LAC+2	CVP-prep	CVP-pp
LLQ	75703	1	2	59	1	15	16	16	21	21.5	21	341	364	365	7.5	7.3	7.7	36	38	38	35.5	57.8	27.8	16.2381	16.5455	16.5909	55.3	49.4333	46.7	7.32	7.245	7.28	146.667	140.083	135	84	84.4444	88	0.33	0.3225	0.36	1.35	0.68625	0.32	4.875	6.61	6.12	16	22.6667
LLQ	75703	1	2	59	2	14	14	16	20	20	20	300	300	301	6	6	6	34	35	35	45	66.9	46	15	14.2857	15.8421	41	40.45	35.8	7.44	7.375	7.43	104.333	99.3636	94	95.7778	102.879	107	0.05	0	0	4.01	3.4725	2.13	3.87	2.15	1.99
LLQ	75703	1	2	59	3	16	14	14	20	20	20	381	305	380	7.6	6.1	7.6	20	35.5	33	33.9	77.06	58.7	95.25	14.3369	18.0952	46	50.25	63.1	7.39	7.29667	7.23	92	96.6667	108	61.4444	89.3519	84	0.325	0.0277778	0	2.245	2.07222	3.9	2.3	3.385	3.51	17.5	15.3333
LLQ	75703	1	2	59	4	12	14	14	20	22.8333	22	400	325	300	8	8.8	5.5	32	28.75	26	58.7	79.2667	63.2	21.4006	19.5772	11.5	63.1	54.8667	51.7	7.23	7.32	7.24	126.333	121	131	94.7778	92.1296	97	0	0.0333333	0.6	3.55	2.7	4.3	3.51	2.74	7.53	14.5	16.375
LLQ	75703	1	2	59	5	12	12	12	22	22	22	300	274.667	281	5.5	6.075	6.2	26	32	33	56.35	78.2	49.6	11.5	13.7621	13.4	50.55	51.2	53.6	7.24	7.33	7.31	123.667	112.588	113	76.6667	94.2549	84	0.48	0.0941176	0	5.5	3.6	3.3	6.61	2.99		15.5	11.25
LLQ	75703	1	2	59	6	12	12	12	22	22	22	281	266.333	280	6.2	5.75	6.2	33	29	29	45.1	59.0333	49.7	13.4	15.6667	16.5	51.8	43.8	49.4	7.33	7.38667	7.33	107.667	96.3636	100	87.7778	89.4545	81	0	0	0	3.8	2.5875	3.1				16	11.6
LLQ	75703	1	2	59	7	12	12	12	22	22	22	280	271.333	280	6.2	6.1	6.2	29.5	33	31	49.7	64.1	69.2	16.0278	13.7619	14.7	49.4	46.6	51.8	7.33	7.35	7.34	114.667	111.333	116	71.8889	100.204	96	0	0	0	2.3	3.57273	4.6				20	21.3333
LLQ	75703	1	2	59	8	12	12	12	22	26.8125	22	280	267	269	6.2	5.8	5.9	31	35.5	31	69.2	97.35	51	14.7	11.375	14.2	51.8	51.7	54	7.34	7.35	7.34	104.667	117.438	125	99.7778	85.7917	82	0	0.1275	0.6	3.95	2.4125	3.4				12	15.375
LLQ	75703	1	2	59	9	12	12	12	22	22	22	269	248.333	233	5.9	5.475	7.1	31	32.5	30	51	66.2333	71.1	14.2	12.0374	12.9	54	56.6667	58.2	7.34	7.28667	7.31	98	93.4118	99	91.7778	80.7647	82	0.16	0	0	3.8	3.58889	2.8				20	19.875
LLQ	75703	1	2	59	10	12	12	12	22	22.9412	22	233	256.333	224	5.1	6.65	4.9	30	34.6667	33	71.1	72.025	116	12.9	11.3378	10.7	58.2	56.65	49.2	7.31	7.385	7.384	111	114.588	120	82.4444	93.3529	86	0	0	0	2.8	2.64444	3.6				11	12.4444
LLQ	75703	1	2	59	11	12	10	10	23.5	23.4375	22	224	259.5	302	4.9	6.075	6	33	34	33	116	92.6	86	10.7	10.8125	13.1	49.2	53.9333	59.3	7.384	7.37	7.32	115	115	118	84	93.8542	97	0	0	0	3.6	4.02727	2.6				21	16.75
LLQ	75703	1	2	59	12	10	10	10	20	22.1875	22	302	264.667	260	6	5.6	5.9	33	33.6667	36	86	94.85	71.1	13.1	11.2869	9.3	59.3	50.9333	49.2	7.32	7.34	7.28	118	109.438	105	76.4444	88.3542	83	0	0	0	3.65	4.22857	3.6				11	11.125
LLQ	75703	1	2	59	13	10	8	8	22	22.2143	22	260	271.5	276	5.9	6.4	5.8	36	32	30	71.1	77.4	73.5	9.3	11.3654	13.8	49.2	61.6	52.9	7.28	7.27	7.33	111.333	112.286	121	89.5556	96.7143	94	0	0	0	4	3.68571	3.6				12	9.71429
LLQ	75703	1	2	59	14	10	10	10	24.5	20.5833	20	276	283.5	251	5.8	6.43333	5.7	30	32.5	31	100.6	102.7	59.5	13.8	12.6057	12	47.7	54.8	59.8	7.39	7.38	7.31	118	119.25	116	82.6667	92.3611	80	0	0	0	2	3.43333	4.3				12	12.8333
LLQ	75703	1	2	59	15	10	8	8	24	20	20	251	242	234	5.7	4.8	5.7	31	34.5	32	59.5	92.75	143.5	12	10.0833	11.1	59.8	47.4	59.9	7.31	7.33	7.24	106.667	102	115	81.1111	77	81	0.08	0.00416667	0	5	4.0625	4				16	9.83333
LLQ	75703	1	2	59	16	10	9	9	20	20	20	234	211.5	214	5.7	4.13333	4.6	30	31	36	101.4	111.25	132.5	11.1	9.77485	8.6	54.7	61.8	54.7	7.23	7.18333	7.25	113.333	114.923	115	90.5556	84.1795	81	0	0	0	2.9	3.34	3.5				9	10.8333
LLQ	75703	1	2	59	17	11	11	11	21	20.6364	22	214	213.5	384	4.6	4.46667	4.6	36	39	33	131.3	108.05	84.7	8.6	7.73097	6.7	61.5	67.8	60.1	7.25	7.24333	7.29	119	125	125	63.8889	68.6667	80	0	0.0945455	0.24							9	9
LLQ	75703	1	2	59	18	12	12	12	22.5	20.8	20	384	326	423	8.1	6.5	6.5	33	33	35	77.7	90	102	18.3	15.5238	18.4	62.6	71.75	67.8	7.3	7.2	7.27	107.333	113.857	116	85.1111	91.9048	96	0	0	0				1.21	1.49	1.49	8.5	9
LLQ	75703	1	2	59	19	12	12	12	22	22	22	423	415	415	6.5	9.1	9.1	35	36	36	128.2	62.5	78.5	18.4	17.2917	17.3	51	47.1333	48.5	7.34	7.385	7.33	115.667	98.8571	95	101.111	105	108	0	0	0				1.49	1.2	1.2	11	10.5
LXA	154318	2	1	70	1	16	16	16	25	27.5833	25	390	502	419	9.75	11.9167	10.5	31	31.5	33	65.2632	76.25	104	26	33.4667	24.6	107	50	65				94	117.333	120	84.7778	67.5278	78	0.333	0.322923	0.36
LXA	154318	2	1	70	2	16	16	20	25	25	25	419	428.25	418	10.5	10.7333	10.5	33	35	36	104	98.2051	61	24.6471	25.8658	26.125	65	82.25	95				126.667	136.429	135	68.3333	70.3571	62	0.25	0.376154	0.79
LXA	154318	2	1	70	3	20	20	20	25	25	25	418	400	400	10.5	10	10	36	38.5	40	61	70	70	26.1	20.5263	20	95		89				135	132.5	150	67.7778	67.1667	70	0.776667	1.65375	1.98
YJY	153008	2	2	65	1	15	14	15	25.5	25.3333	28	367	392.5	380	9.35	10.425	12.2	30	33	34	58.0833	93	93	25.0694	21.2734	20	41.625		46.8				88.3333	88.3333	85	80.4444	76.1111	73	0.22	0.23	0.23
YJY	153008	2	2	65	2	15	15	15	29	27.6667	26	380	482	386	12.2	12.5	9.7	34	31	31				20	30.125	24.125	46.8						90	101.667	100	68.4444	86.1111	91	0.383333	0.46	0.46
YJY	153008	2	2	65	3	15	15	15	26.5	25	25	386	404.75	483	9.7	10.0667	12.1	31	30.5	30				24.125	25.6417	32.2		53.1					95	92.2727	105	85.8889	81.7879	76	0.46	0.377273	0.33
YJY	153008	2	2	65	4	15	15	15	24.5	25.1111	26	363	367.286	362	9.4	9.425	9.4	30	30	30	75	145.6	146	24.2	24.4857	24.1		48.825					86.6667	73.3333	70	100.667	93.1296	91	0.33	0.240556	0.2
ZZM	153667	2	1	58	1	16	13	14	21.5	21.6154	22	472	491.8	477	10	10.7857	10.5	30	26	27	88	79	79	33.7	37.2978	36.7	69.45	53.4	53.4				130	105.385	100	92.6667	74.2308	81	0	0.205385	0.39
XZQ	1529315	3	1	48	1	26	26	26	20	15.8	14	762	718.833	734	9.96	10.0683	11.6	28.5	28.8	29	59.4	67	67.1	22.7143	25.0683	25.3103	40		46.4	7.44		7.4	85	83.6	95	89.8889	88.2	115	0.0633333	0.07	0.6	4.25	4.3	5.34	1.85	2.2	2.9	14	12.3333
XZQ	1529315	3	1	48	2	26	28	28	16	18.8	18	903.5	825	897	8.75	8.416	8.87	29	30	30	58	62	61.5	34.0786	33	35.88	47.3		54.1	7.43		7.4	100.667	89	82	88	97.5333	104	0.173333	0.192	0.2	3.47	4.56	2.56	2.9		2.7	15	12.6
XZQ	1529315	3	1	48	3	28	28	28	18.5	20	23	780	773.5	618	11.1	11.2	11.7	30.5	29.25	27	62		75.6	34.8333	30.8129	28.1	54.1		60.7	7.4		7.36	110.667	104.5	118	83.5556	86.5833	75	0.06	0.096	0.14	4.59		3.37	2.7		2.3	14	14
ZTX	384654	4	2	66	1	11	11	11	19.5	18.6667	17	337.5	349.875	347	5.835	6.635	6.83	29.5	27.2143	30	95	147	150	18.4353	21.7614	18.2632	37.8	37.35	40.8	7.455	7.4285	7.412	81.3333	83.5	89	81.3333	85.5333	80	0.07	0.13375	0.15	2.765	3.48	4.4	1.01	1.1		10	10.75
ZTX	384654	4	2	66	2	11	11	11	17	18.7059	16	337	340.75	334	5.97	6.335	6.06	30	30.0667	30	169	200.333	181	17.8722	17.9584	17.5789	37.2	38.6	41.6	7.432	7.42867	7.407	89	96.7647	91	88	85.5294	84	0.08	0.109412	0.15	3.6	4.06357	3.79		1.43		10	9.2
ZTX	384654	4	2	66	3	11	11	11	17	17	16	327.5	329.545	322	5.56	5.57273	4.65	28.5	29	30	181	272.5	222	21.3125	18.3977	16.9474	41.75	40.9	40.3	7.407	7.45033	7.418	84.3333	89.8182	82	94.6667	86.5455	72	0.0566667	0.0718182	0.06	3.85	4.19125	3.1		1.18		10	10.3333
ZTX	384654	4	2	66	4	11	11	10	17.5	18.3333	16	322	326.778	319	4.78	5.49778	5.12	29	27.8889	30	157	225.333	232	17.935	19.3812	15.95	37.1	38.4	38.9	7.453	7.4585	7.451	93.3333	93.4444	92	101.333	95.1111	99	0.0333333	0.0266667	0.02	3.6	3.4625	3.7		1.7		12	13.5
ZTX	384654	4	2	66	5	10	10	9	17	18.5	22	335.5	337.167	350	5.68	6.02583	7.03	27.5	27.5	26	179.4	247	258	23.5452	19.3037	20.5882	42.5	34.9	38.9	7.442	7.487	7.447	103.333	101.417	101	84.3333	73.6667	66	0.01	0.0141667	0							10	9
[truncated: 1 more columns]

## Sheet: 梁丽琼
编号	医院名称	住院号	姓名	性 别	年龄	职 业	血型	身高	体重	电话	家 庭 住 址	入院时间	发病时间	住院时间	入院至开始俯卧位通气的时间	出现症状开始PPV时间	PPV次数	PPV时间（h）	Time between onset of symptoms and initiation of oseltamivir(days)	临床诊断时间	诊断指报标	出院时间	死亡时间	本市或外地	有无接触家禽	接触地点	有无传染别人	既往病史	入院主诉	入院体温	入院前发烧天数	第一张胸片结果	康复出院	好转出院	死亡出院	出院胸片情况	住院天数	并发气压伤	并发休克	并发DIC	并发肾损	并发肝损	并发心损	并发心律紊乱	继发肺部感染	继肺外感染	并发多器官衰竭	并发消化道出血	并发其他
1	广东省中医院芳村分院	0075703	梁丽琼	女	59	自由	A	151cm	50kg	13978052983	广东省广州市白云区金钟横路白兰花园15栋602	2014.02.01	2014.01.29	38天	7天	10d	19	277h	0	2014.02.05	广州CDC	0	2014.03.11	广州市	有	家里	无	高血压、胆囊炎胆囊切除术后、高血脂、颈椎退形变、焦虑、抑郁	发热3天，加重伴咳嗽1天	39-38.2	当天	01.29 双下肺可疑小结节影，建议必要时CT检查；胸椎退行性变	0	0	1	03.10 双侧肺野渗出性病变，双侧胸腔积液，均较前相仿。	38天	0	1	1	1	1	1	1	1	0	1	1	药物性皮炎、单纯疱疹
[truncated: 52 more columns]

## Sheet: 罗修安
编号	医院名称	住院号	姓名	性 别	年龄	职 业	血型	电话	家 庭 住 址	入院时间	发病时间	住院时间	入院至开始俯卧位通气时间	出现症状开始PPV时间	PPV次数	PPV时间（h）	Time between onset of symptoms and initiation of oseltamivir(days)	临床诊断时间	诊断指报标	出院时间	死亡时间	本市或外地	有无接触家禽	接触地点	有无传染别人	既往病史	入院主诉	入院体温	入院前发烧天数	第一张胸片结果	康复出院	好转出院	死亡出院	出院胸片情况	住院天数	并发气压伤	并发休克	并发DIC	并发肾损	并发肝损	并发心损	并发心律紊乱	继发肺部感染	继肺外感染	并发多器官衰竭	并发消化道出血	并发其他	体温	RR
2	市八	154318	罗修安	男	70岁	退休	O	18602053513	广州海珠区福场路富力金溪花园	2014.04.11	2014.04.07	4天	1天	5d	3	34h	4d	2014.04.10	广州CDCH7N9核酸阳性	0	2014.04.15	本市	有	市场购买家禽史	无	糖尿病10余年，糖尿病肾病、CKD5期，	发热伴咳嗽4天	39	4天	2014.04.11右肺多发感染、右肺上叶局部实变，病变较前略进展。左下肺感染较前进展	0	0	1	右肺多发感染、右肺上叶局部实变，病变较前略进展。左下肺感染较前进展	4天	0	1	1	1	0	1	1	1	0	1	1	ARDS	39	28
[truncated: 51 more columns]

## Sheet: 姚金玉
编号	医院名称	住院号	姓名	性 别	年龄	职 业	血型	电话	家 庭 住 址	入院时间	发病时间	住院时间	入院至开始俯卧位通气时间	出现症状开始PPV时间	PPV次数	PPV时间（h）	Time between onset of symptoms and initiation of oseltamivir(days)	临床诊断时间	诊断指报标	出院时间	死亡时间	本市或外地	有无接触家禽	接触地点	有无传染别人	既往病史	入院主诉	入院体温	入院前发烧天数	第一张胸片结果	康复出院	好转出院	死亡出院	出院胸片情况	住院天数	并发气压伤	并发休克	并发DIC	并发肾损	并发肝损	并发心损	并发心律紊乱	继发肺部感染	继肺外感染	并发多器官衰竭	并发消化道出血	并发其他	体温	病毒指标（支气管插管 灌洗液）
3	市八	153008	姚金玉	女	65	退休	B	13812133378	广东省广州市荔湾区光复南路	2014.02.24	2014.02.22	95天	2天	4d	4	47h	2d	2014.02.24	广州市CDCH7N9核酸阳性	2014.05.30	0	本市	无	无	无	既往体健	咳嗽、咳痰伴气促2天	37.5	无发热	2014.02.26双肺弥漫感染，双下肺为著		1	0	双肺弥漫性感染较前吸收、好转	95	0	0	0	0	0	0	0	1	0	0	0	0	36.8	2014.02.25 H7N9 PCR阳性 支气管插管 灌洗液
																																																	2014.02.26 H7N9 PCR阳性（支气管插管 灌洗液）
																																																	2014.03.04 20:14 H7N9 PCR阳性（支气管插管 灌洗液）
																																																	2014.03.04 20:14 H7N9 PCR阳性（支气管插管 灌洗液）
																																																	2014.03.04 20:14 H7阳性N9阴性（支气管插管 灌洗液）
																																																	2014.02.27 16:12 H7阳性N9阳性（支气管插管 灌洗液）
																																																	2014.02.28 16:12 H7阳性N9阳性（支气管插管 灌洗液）
																																																	2014.03.04 15:40 H7N9 PCR阳性（支气管插管 灌洗液）
																																																	2014.03.04 15:40 H7N9 PCR阳性（支气管插管 灌洗液）
																																																	2014.03.05 15:40 H7阳性N9阴性（支气管插管 灌洗液）
																																																	2014.03.06 11:16 H7N9阳性（支气管插管 灌洗液）
																																																	2014.03.07 11:16 H7N9阳性（支气管插管 灌洗液）
																																																	2014.03.08 16:10 H7阳性N9阳性（支气管插管 灌洗液）
																																																	2014.03.09 16:10 H7阳性N9阴性（支气管插管 灌洗液）
																																																	2014.03.10 16:10 H7阴性N9阴性（支气管插管 灌洗液）
																																																	2014.03.17 15:01 H7阳性N9阴性
																																																	2014.03.16 11:01 H7阴性N9阴性
																																																	2014.03.14 11:13 H7阴性N9阴性
																																																	2014.03.13 11:15 H7阳性N9阴性
																																																	2014.03.15 11:14 H7阳性N9阳性
																																																	2014.03.11 15:29 H7阳性N9阳性
																																																	2014.03.12 15:29 H7阳性N9阳性
																																																	2014.03.18 18:51 H7阴性N9阴性
																																																	2014.03.20 15:21 H7阴性N9阴性

[truncated: 53 more columns]

## Sheet: 周正敏
编号	医院名称	住院号	姓名	性 别	年龄	职 业	血型	电话	家 庭 住 址	入院时间	发病时间	住院时间	入院至开始俯卧位通气时间	出现症状开始PPV时间	PPV次数	PPV时间（h）	Time between onset of symptoms and initiation of oseltamivir(days)	临床诊断时间	诊断指报标	出院时间	死亡时间	本市或外地	有无接触家禽	接触地点	有无传染别人	既往病史	入院主诉	入院体温	入院前发烧天数	第一张胸片结果	康复出院	好转出院	死亡出院	出院胸片情况	住院天数	并发气压伤	并发休克	并发DIC	并发肾损	并发肝损	并发心损	并发心律紊乱	继发肺部感染	继肺外感染	并发多器官衰竭	并发消化道出血	并发其他	病毒指标（支气管插管 灌洗液）	体温
4	市八	153667	周正敏	男	58	自由	0	13533239466	四川武胜县赛马镇七拱桥村3组	2014.03.19	2014.03.12	46天	0天	8d	1	13h	7d	2014.03.19	广州CDCH7N9核酸阳性	0	2014.05.04	外地	无	无	无	既往体健	反复发热7天，气促3天	38.2	7天	双肺弥漫感染。双侧少量胸腔积液	0	0	1	双肺弥漫感染，右肺病变较前有所吸收，左肺病变较前未见明显变化，双侧少量胸腔积液	46天	0	1	0	1	1	1	1	1	0	1	0	胃肠衰竭	2014.03.19 10:39阳性	38
																																																2014.03.19 15:22H7N9 PCR阳性
																																																2014.03.21 13:58H7N9 PCR阳性
																																																2014.03.21 17:39H7N9 PCR阳性
																																																2014.03.22 10:44阴性
																																																2014.03.22 13:58H7N9 PCR阳性
																																																2014.03.23 10:43阴性
																																																2014.03.23 13:58H7N9 PCR阳性
																																																2014.03.24 11:16阴性
																																																2014.03.24 17:23H7N9 PCR阳性
																																																2014.03.25 17:22H7N9 PCR阳性
																																																2014.03.26 10:20阴性
																																																2014.03.26 11:07 阴性
																																																2014.03.26 17:22H7N9 PCR阴性
																																																2014.03.27 16:36H7阳性N9阳性
																																																2014.03.28 10:26阴性
																																																2014.03.28 16:39H7阳性N9阴性
																																																2014.04.01 14:36H7阳性N9阴性
																																																2014.04.04 14:36H7阴性N9阴性
[truncated: 50 more columns]

## Sheet: 谢政其
编号	医院名称	住院号	姓名	性 别	年龄	职 业	血型	电话	家 庭 住 址	入院时间	发病时间	住院时间	入院至开始俯卧位通气时间	出现症状开始PPV时间	PPV次数	PPV时间（h）	Time between onset of symptoms and initiation of oseltamivir(days)	临床诊断时间	诊断指报标	出院时间	死亡时间	本市或外地	有无接触家禽	接触地点	有无传染别人	既往病史	入院主诉	入院体温	入院前发烧天数	第一张胸片结果	康复出院	好转出院	死亡出院	出院胸片情况	住院天数	并发气压伤	并发休克	并发DIC	并发肾损	并发肝损	并发心损	并发心律紊乱	继发肺部感染	继肺外感染	并发多器官衰竭	并发消化道出血	并发其他	体温	RR
5	佛山市一	1529315	谢政其	男	48	其他	A	13622721687	南海官窑起风东路20号302	2014.01.12	2014.01.02	22天	6天	16d	3	15h	10d	2014.01.12	PCR		2014.02.04	外地	无			高血压、	咳嗽、咳痰伴发热10天	37.1	10天	双肺炎，双侧少量胸腔积液			1	双肺弥漫渗出	21天	0	1	1	1	0	1	1	1	0	1	1	缺血缺氧性脑病	37.1	21
[truncated: 50 more columns]

## Sheet: 张天秀
编号	医院名称	住院号	姓名	性 别	年龄	职 业	血型	电话	家 庭 住 址	入院时间	发病时间	住院时间	入院至开始俯卧位通气时间	出现症状开始PPV时间	PPV次数	PPV时间（h）	Time between onset of symptoms and initiation of oseltamivir(days)	临床诊断时间	诊断指报标	出院时间	死亡时间	本市或外地	有无接触家禽	接触地点	有无传染别人	既往病史	入院主诉	入院体温	入院前发烧天数	第一张胸片结果	康复出院	好转出院	死亡出院	出院胸片情况	住院天数	并发气压伤	并发休克	并发DIC	并发肾损	并发肝损	并发心损	并发心律紊乱	继发肺部感染	继肺外感染	并发多器官衰竭	并发消化道出血	并发其他	体温	RR
6	广医一院	384654	张天秀	女	66	退休	O	13702673003	阳江市江城区黄牛山1巷12号	2013.12.17	2013.12.11	40天	9天	15d	5	64h	4d	2013.12.15	阳江PCR	2014.01.26		外地	有	家中	不详	30年前“十二指肠溃疡”病史	纳差、乏力6天，发热、咳嗽、咳痰、气促4天	36.8℃	3天	双中下肺炎症，右侧胸腔积液		是		双肺多发感染较前明显吸收减少，右侧胸腔少量积液	40天	0	1	1（24/12）	0	0	0	0	1	0	0	0	0	38.4℃	21
[truncated: 49 more columns]
